# Supplementary material for: Castration-resistant prostate cancer cells are dependent on the high activity of CDK7
Source: J Cancer Res Clin Oncol. 2022 Nov 18;149(8):5255–63. doi: 10.1007/s00432-022-04475-3 (PMC10349716; doi:10.1007/s00432-022-04475-3)
Supplement: Supplementary file 2 — Supplementary file2 (XLSX 15 KB) [file 432_2022_4475_MOESM2_ESM.xlsx]

## Sheet: Sheet1
LNCaP cell line						LN95 cell line
Gene names	Average					Gene names	Average
MICA	514713					CDK9	2.34
DRAP1	161055					CCNT1	220168
TJP1	975868					SUPT5H	3.91151e+06
VKORC1	3.64731e+06					IRF2BP2	1.01794e+06
CPD	202221					IMPDH1	2.46437e+06
EHMT2	2.85623e+06					RREB1	1.35507e+06
MMAB	787235					MAPK15	1.89087e+06
EIF5B	860268					GPT2	4.68327e+06
MPV17L2	2.83797e+06					ASS1	2.47043e+06
ARFGAP3	491538					GCLM	4.78853e+06
SAE1	508638					ANKRD28	571110
NFYB	519469					CLPTM1L	1.0598e+06
NOL9	1.53714e+06					RHOC	520835
ALG6	4.48529e+06					MFN2	341735
MICU2	857414					PELP1	1.70809e+06
DYNLT1	1.75083e+06					SMARCC1	1.3868e+06
PTGES3L-AARSD1;AARSD1	1.6844e+06					SNRNP40	326406
TOMM34	135775					ATP2B4	458930
RNF7	378568					UBE2G1	407624
RAB22A;RAB31	964404					UFSP2	2.5373e+06
HMGCS2	711888					43895	2.25765e+06
MRPL30	66101.6					MAT2B	906867
BTBD6	1.36333e+06					LYZ	391401
FMNL2	642072					FAH	988683
KPNA1	2.59					ZADH2	2.30747e+06
NOP2	5.26					NARS2	1.09664e+06
FASTKD2	2.34					PSMG2	962637
TMEM214	4					CNOT11	2.53153e+06
HIST2H3PS2	173192					NSUN5	1054890
U2AF2	2.49					TUSC3	2.41725e+06
DCD	2.65					GAA	88732.4
PPME1	308885					GYS1	359901
RFC4	1.89					RPL11	2.93717e+06
LMBRD2	6					HIVEP2	1.23344e+06
SRD5A3	1.08487e+06					CTH	2.02506e+06
VPS53	1.78					HSD17B11	1.04065e+06
PPIH	297221					TSEN34	395878
CD276	460435					HSP90AB4P	2297100
DGKE	406369					TAF9;AK6	372214
THRAP3	1.66					BMS1	76.76
SLC30A5	1.6					HRSP12	5.82
RBMX;RBMXL1	521701					PGM2	3.91
DDX54	1.01967e+06					SUB1	343702
EXOC1	1.88					ASNS	3.32
TNPO2	2.5					RBX1	3.35
RPP30	2.12					BLVRA	5.03
CCDC127	5.31					TMX1	3.25
NDEL1;NDE1	2.38077e+06					AKT1	3.71
ASS1	3.40333e+06					KRT9	9.75
ZKSCAN1	2.28					LASP1	2.77
KIAA1279;KIF1BP	1.72					UAP1	2.38
CENTA2;ADAP2	1.69					STBD1	4.41
MAP4K4	1.94					GSS	1.37
WDR61	1.83					ACOT2;ACOT1	2.46
ORMDL3	1.36					ETFDH	1.86179e+06
MRPL3	1.86					MCM4	1.74
DNAJC30	1.51					MED16	568402
TIMM17A	7.898e+06					UBN2	452001
ATF7IP	462568					GPKOW	1.87807e+06
ZFPL1	2.2084e+06					FDX1	3.731e+06
RPL11	2.0518e+06					DHX29	1.68
ZZZ3	577368					REXO2	2.79
ESRRA	2.27					AP1M1	1.14957e+06
IGKV4-1	1.67					PAPOLA	208082
LMNA	1.82					TIPRL	958626
COL1A1	2.3999e+06					MYDGF	2.71
FIP1L1	5.22					LTA4H	4.309e+06
ZNF384	2.11					PPME1	1.84
DAG1	1.44					TRAPPC4	2.48
NDUFB5	1.36					ASNA1	3.54933e+06
MRPL14	5.63					MAN2A1	1.51
LTV1	1.56824e+06					GRHL2	705168
ZCCHC10	1.4					PHF21A	2.35
AP1M2	1.5					DPP3	1.68
RAB29	1.72					LSM8	1.96
GGCX	3.92283e+06					CPD	2.14
ITCH	1.45					RTN1	1.21253e+07
TENM2	573065					VPS35	1.8
HNRNPU	5.34617e+06					GET4	2.83
SEC16A	3.97613e+06					ANXA4	3.1
BCKDHA	2.08					UCHL5	1.4
COBLL1	2.98					HSD17B8	2.16
GEMIN5	1.96					MGEA5	884468
MT-CO1	2.08					PRDX5	1.76
INTS3	2.36					SERPINB6	2.05
						PPIC	1.71
						CBS	1.75
						BRIX1	806768
						GDI1	1.47
						RAD23B	1.93
						ANP32E	1.74
						UBA1	1.77
						CPT2	1.56
						PEBP1	1.73
						PTK7	2.66047e+06
						GPD2	1.39
						SUCLA2	1.82
						APEX1	1.64
						TMEM214	2.66
						PLA2G2A	2.49
						FOXA1	1.65
						MCM6	1.87
						LAMP2	2.35
						BCAT2	2.16
						LMAN2	2.03
						HCFC1	1.57
						PPA2	1.87
						COPS4	1.8
						SLC25A20	85845
						PGRMC2	1.42
						SNX2	728369
						VPS29	2.58
						PPM1G	1.39
						SMARCB1	1.40703e+06
						ADAM15	2.39
						ATXN1L	15.42
						PCYOX1	1.71
						IRF2BPL	1.4774e+06
						CYB5B	3.22
						PSMD7	1.47
						ARL6IP5	2.03
						CIT	1.48
						GBE1	392001
						ATPAF2	1.63
						HCCS	1.78
						VAMP3	1.56
						SRP54	1.76
						ZNF446	329912
						TXNL1	6.59
						ACAA2	3.72
						CUX1	2.12
						GGH	1.99
						MAPRE1	1.46
						AKR1A1	1.67
						KIAA2026	1.85
						EIF6	1.94
						PATZ1	2.6
						CBX3	2.22
						MRPS11	4.88
						PSAT1	1.95
						GM2A	767568
						KIAA1279;KIF1BP	1.3724e+06
						PNP	7.43
						LRRN1	2.08802e+06
						NAA15	3.57
						HTATSF1	2.07
						PRPS2	3.48e+06
						SLC25A40	909868
						HIVEP1	1.41
						CYB5R1	1.67
						HSPE1	1.4
						DDX54	3.48867e+06
						PPP3CA	2.66
						PPP1R8	578968
						WDR5	1.48
						RAB12	3.47
						LEMD3	2.33
						BNIP3	370468
						NSUN2	1.92
						U2SURP	1.81
						RTN4R	740567
						S100A7A;S100A7	2.46447e+06
						KDM6A	1073330
						TLDC1	1.40793e+06
						PREX1	419183
						ODR4	268961
						SMC1A	651236
						TMEM205	1.97
						NOP14	538580
						HM13	1.8
						COPE	936602
						FAM162A	1.77
						SIX4	1.61
						DDX19A	1.81
						NUP43	1.97
						ZNF317	1.63
						SERINC1	121148
						MORF4L1	1.64
						AKAP1	1.8
						MCRS1	1.5
						DAPK1	128136
						SYNE3	1.17447e+06
						MT-ND5	346468
						ATXN2	180938
						STIP1	5.03
						MRPL49	1.98
						TRAPPC5	1.85
						CLASP1	63434.3
